# Supplementary material for: A robust method for the estimation and visualization of IgE cross-reactivity likelihood between allergens belonging to the same protein family
Source: PLoS One. 2018 Nov 29;13(11):e0208276. doi: 10.1371/journal.pone.0208276 (PMC6264518; doi:10.1371/journal.pone.0208276)
Supplement: S1 Table — (XLSX) [file pone.0208276.s001.xlsx]

## Sheet: Sheet1
S1 Table
Allergens from cysteine protease family of proteins. For allergens highlighted in gray there is no complete sequence available
Name	Source Latin Name	Source Common Name	Allergen Type	Allergen source	UNIPROT	Notes
Aca s 1	Acarus siro	Storage mite	Inhalation	Whole Body	A7UNU3
Act c 1	Actinidia chinensis	Golden kiwifruit	Ingestion	Fruit		Fruit (not seed), no sequence
Act d 1.0101	Actinidia deliciosa	Green kiwifruit	Ingestion	Fruit	P00785
Ale o 1	Aleuroglyphus ovatus	Brown legged grain mite	Inhalation	Whole Body	A7UNU0
Amb a 11.0101	Ambrosia artemisiifolia	Short Ragweed	Inhalation	Pollen	V5LU01
Ana c 2.0101	Ananas comosus	Pineapple	Ingestion	Fruit	O23791
Blo t 1.0101	Blomia tropicalis	Storage mite	Inhalation	Whole Body	Q95PJ4
Blo t 1.0201	Blomia tropicalis	Storage mite	Inhalation	Whole Body	A1KXI0
Boo m 1	Boophilus microplus	Southern cattle tick	Bite	Saliva	Q9NHB5
Der f 1.0101	Dermatophagoides farinae	American house dust mite	Inhalation	Whole Body	Q58A71	10 Isoforms: 1.0101 - 1.0110
Der m 1.0101	Dermatophagoides microceras	House dust mite	Inhalation	Whole Body	P16312
Der p 1.0101	Dermatophagoides pteronyssinus	European house dust mite	Inhalation	Whole Body	P08176	24 Isoforms: 1.0101 - 1.024
Eur m 1.0101	Euroglyphus maynei	Mayne's house dust mite	Inhalation	Whole Body	P25780
Pso o 1	Psoroptes ovis	Sheep scab mite	Contact Skin	Whole Body	Q1EIQ3
Sar s 1	Sarcoptes scabiei	Itch mite	Contact Skin	Whole Body	Q3L7L0
Sui m 1	Suidasia medanensis		Inhalation	Whole Body	A1KYY1
Tyr p 1	Tyrophagus putrescentiae	Mould mite	Inhalation	Whole Body	B0KZL4
