# Supplementary material for: A robust method for the estimation and visualization of IgE cross-reactivity likelihood between allergens belonging to the same protein family
Source: PLoS One. 2018 Nov 29;13(11):e0208276. doi: 10.1371/journal.pone.0208276 (PMC6264518; doi:10.1371/journal.pone.0208276)
Supplement: S2 Table — (XLSX) [file pone.0208276.s002.xlsx]

## Sheet: Sheet2
S2 Table
Allergens from NCP2 family of proteins.
Name	Source Latin Name	Source Common Name	Allergen Type	Allergen source	UNIPROT	Notes
Aca s 2	Acarus siro	Storage mite	Inhalation	Whole Body	A7XZG9
Ale o 2	Aleuroglyphus ovatus	Brown legged grain mite	Inhalation	Whole Body	Q2VXY3
Blo t 2.0101	Blomia tropicalis	Storage mite	Inhalation	Whole Body	Q1M2P1	UNIPROT Code for Blo t 2.047
Can f 7.0101	Canis lupus familiaris	Dog	Inhalation	Dandruff	Q28895
Der f 2.0101	Dermatophagoides farinae	American house dust mite	Inhalation	Whole Body	Q00855
Der f 22.0101	Dermatophagoides farinae	American house dust mite	Inhalation	Whole Body	A5X5X4
Der f 35.0101	Dermatophagoides farinae	American house dust mite	Inhalation	Whole Body	A0A1W7HBY9	mRNA only
Der p 2.0101	Dermatophagoides pteronyssinus	European house dust mite	Inhalation	Whole Body	P49278
Eur m 2.0101	Euroglyphus maynei	Mayne's house dust mite	Inhalation	Whole Body	Q9TZZ2
Gly d 2.0101	Glycyphagus domesticus	Storage mite	Inhalation	Whole Body	Q9U5P7
Gly d 2.0201	Glycyphagus domesticus	Storage mite	Inhalation	Whole Body	Q9NFQ4
Ixo r 2	Ixodes ricinus	Castor bean tick	Bite		A1EA99
Lep d 2.0101	Lepidoglyphus destructor	Storage mite	Inhalation	Whole Body	P80384
Lep d 2.0201	Lepidoglyphus destructor	Storage mite	Inhalation	Whole Body	P80384
Pso o 2	Psoroptes ovis	Psoroptidae, Sheep Scab Mite	Contact Skin	Whole Body	Q965E2
Sui m 2	Suidasia medanensis		Inhalation	Whole Body	Q2TUH5
Tyr p 2.0101	Tyrophagus putrescentiae	Storage mite	Inhalation	Whole Body	O02380
