# Supplementary material for: A robust method for the estimation and visualization of IgE cross-reactivity likelihood between allergens belonging to the same protein family
Source: PLoS One. 2018 Nov 29;13(11):e0208276. doi: 10.1371/journal.pone.0208276 (PMC6264518; doi:10.1371/journal.pone.0208276)
Supplement: S3 Table — (XLSX) [file pone.0208276.s003.xlsx]

## Sheet: Sheet3
S3 Table
Allergens from serum albumin family of proteins. For allergens highlighted in gray there is no complete sequence available
Name	Source Latin Name	Source Common Name	Allergen Type	Allergen source	UNIPROT	Notes
Ail me 6	Ailuropoda melanoleuca	Giant Panda	Contact Skin	Whole Body		problems with sequence (D2I061, G1LEJ5)
Ana p 5	Anas platyrhynchos	Duck,	Ingestion	Egg		problems with sequence( I6U3L8, R0M0W6)
Bos d 6.0101	Bos domesticus	Cow	Contact , Ingestion, Injection	Dandruff, Milk, Muscle, Serum	P02769
Bos gr 6	Bos grunniens	Grunting Ox, Yak	Injestion			problem with sequence (L8ISP4)
Can f 3.0101	Canis familiaris	Dog	Inhalation	Dandruff, Saliva, Serum	P49822
Cap h 6	Capra hircus	Goat	Inhalation, Ingestion	Milk, Serum		Problems with sequence (P85295, B3VHM9)
Cav p 4.0101	Cavia porcellus	Guinea Pig	Inhalation	Dandruff, Serum, Urine	Q6WDN9
Cri c 4	Cricetus cricetus	Hamster	Inhalation	Serum, Urine
Dam d 6	Dama dama	Fallow Deer	Ingestion	Muscle
Equ as 3	Equus asinus	Donkey	Inhalation	Milk, Serum	Q5XLE4
Equ c 3.0101	Equus caballus	Horse	Inhalation	Milk, Skin	P35747
Equ z 6	Equus zebra	Mountain Zebra	Inhalation	Serum
Fel d 2.0101	Felis domesticus	Cat	Inhalation	Dandruff, Serum, Urine	P49064
Gal d 5.0101	Gallus domesticus	Chicken	Inhalation, Ingestion	Egg, Serum	P19121
Mel g 5	Meleagris gallopavo	Common Turkey	Ingestion	Muscle	G1NCR2
Mer un 4	Meriones unguiculatus	Mongolian Gerbil	Inhalation	Dandruff, Urine	O35090
Mes a 4	Mesocricetus auratus	Golden Hamster, Syrian Hamster	Inhalation	Dandruff	A6YF56
Mus m 4	Mus musculus	Mouse	Inhalation	Serum, Urine	P07724
Onc ma FSA	Oncorhynchus masou	Cherry Salmon, Japanese Salmon
Ory c 6	Oryctolagus cuniculus	Rabbit	Inhalation	Serum, Urine	P49065
Ovi a 6	Ovis aries	Sheep	Inhalation	Milk, Muscle, Serum, Urine	P14639
Rat n 4	Rattus norvegicus	Rat	Inhalation	Serum, Urine	P02770
Sus s 1.0101	Sus scrofa domestica	Pig	Inhalation, Ingestion	Milk, Serum, Urine	P08835
Sus sc 6	Sus scrofa	Feral Pig	Ingestion	Muscle
