# Supplementary material for: A robust method for the estimation and visualization of IgE cross-reactivity likelihood between allergens belonging to the same protein family
Source: PLoS One. 2018 Nov 29;13(11):e0208276. doi: 10.1371/journal.pone.0208276 (PMC6264518; doi:10.1371/journal.pone.0208276)
Supplement: S4 Table — (XLSX) [file pone.0208276.s004.xlsx]

## Sheet: Sheet4
S4 Table
Allergens from pectate lyase family of proteins. For allergens highlighted in gray there is no complete sequence available
Name	Source Latin Name	Source Common Name	Allergen Type	Allergen source	UNIPROT	Notes
Amb a 1.0101	Ambrosia artemisiifolia	Short Ragweed	Inhalation	Pollen	P27759
Amb a 1.0201	Ambrosia artemisiifolia	Short Ragweed	Inhalation	Pollen	P27760
Amb a 1.0202	Ambrosia artemisiifolia	Short Ragweed	Inhalation	Pollen	E1XUL3
Amb a 1.0301	Ambrosia artemisiifolia	Short Ragweed	Inhalation	Pollen	P27761
Amb a 1.0302	Ambrosia artemisiifolia	Short Ragweed	Inhalation	Pollen	P27761 (variant L48Y)
Amb a 1.0303	Ambrosia artemisiifolia	Short Ragweed	Inhalation	Pollen	P27761 (variant H392R), M80560
Amb a 1.0304	Ambrosia artemisiifolia	Short Ragweed	Inhalation	Pollen	E1XUL4
Amb a 1.0305	Ambrosia artemisiifolia	Short Ragweed	Inhalation	Pollen	E1XUL5
Amb a 1.0401	Ambrosia artemisiifolia	Short Ragweed	Inhalation	Pollen	P28744
Amb a 1.0402	Ambrosia artemisiifolia	Short Ragweed	Inhalation	Pollen	E1XUL9
Amb a 1.0501	Ambrosia artemisiifolia	Short Ragweed	Inhalation	Pollen	P27762
Amb a 1.0502	Ambrosia artemisiifolia	Short Ragweed	Inhalation	Pollen	E1XUM1
Amb p 1	Ambrosia psilostachya	Western Ragweed	Inhalation	Pollen
Art v 6.0101	Artemisia vulgaris	English Mugwort	Inhalation	Pollen	A0PJ16
Cha o 1.0101	Chamaecyparis obtusa	Japanese Cypress	Inhalation	Pollen	Q96385
Cry j 1.0101	Cryptomeria japonica	Japanese Cedar	Inhalation	Pollen	P18632, Q8RUR1
Cry j 1.0102	Cryptomeria japonica	Japanese Cedar	Inhalation	Pollen	P18632, Q8RUR1
Cry j 1.0103	Cryptomeria japonica	Japanese Cedar	Inhalation	Pollen	P18632, Q8RUR1
Cup a 1.0101	Cupressus arizonica	Arizona Cypress	Inhalation	Pollen	Q9SCG9
Cup a 1.02	Cupressus arizonica	Arizona Cypress	Inhalation	Pollen
Cup s 1.0101	Cupressus sempervirens	Mediterranean Cypress,	Inhalation	Pollen	Q9M4S6
Cup s 1.0102	Cupressus sempervirens	Mediterranean Cypress	Inhalation	Pollen	Q9M4S5
Cup s 1.0103	Cupressus sempervirens	Mediterranean Cypress	Inhalation	Pollen	Q9M4S4
Cup s 1.0104	Cupressus sempervirens	Mediterranean Cypress	Inhalation	Pollen	Q9M4S3
Cup s 1.0104	Cupressus sempervirens	Mediterranean Cypress	Inhalation	Pollen	Q9M4S2
Hel a 6.0101	Helianthus annuus	Sunflower	Inhalation	Pollen	A0A251RNJ1
Jun a 1.0101	Juniperus ashei	Mountain Cedar	Inhalation	Pollen	P81294
Jun a 1.0102	Juniperus ashei	Mountain Cedar	Inhalation	Pollen	P81294
Jun c 1	Juniperus communis	Common Juniper	Inhalation	Pollen
Jun o 1	Juniperus oxycedrus	Prickly Juniper	Inhalation	Pollen	Q93X51
Jun v 1.0101	Juniperus virginiana	Eastern Red Cedar	Inhalation	Pollen	Q9LLT1
Jun v 1.0102	Juniperus virginiana	Eastern Red Cedar	Inhalation	Pollen	Q9LLT1
Thu p 1	Thuja plicata	Cedar, Giant Arborvitae	Inhalation	Pollen
