# Supplementary material for: A robust method for the estimation and visualization of IgE cross-reactivity likelihood between allergens belonging to the same protein family
Source: PLoS One. 2018 Nov 29;13(11):e0208276. doi: 10.1371/journal.pone.0208276 (PMC6264518; doi:10.1371/journal.pone.0208276)
Supplement: S5 Table — (XLSX) [file pone.0208276.s005.xlsx]

## Sheet: Sheet5
S5 Table
Allergens from lipocalin family of proteins. For allergens highlighted in gray there is no complete sequence available
Name	Source Latin Name	Source Common Name	Allergen Type	Allergen source	UNIPROT	Notes
Aca s 13	Acarus siro	Mite	Inhalation	Whole Body	B0KZJ6
Arg r 1.0101	Argas reflexus	Pigeon tick, Tick	Bite	Saliva	Q5GQ85
Bla g 4.0101	Blattella germanica	German cockroach	Inhalation	Whole Body	P54962
Bla g 4.0201	Blattella germanica	German cockroach	Inhalation	Whole Body	A9XFW8
Blo t 13.0101	Blomia tropicalis	Mite	Inhalation	Whole Body	Q17284
Bos d 2.0101	Bos domesticus	Cow	Inhalation	Dandruff	Q28133
Bos d 5.0101	Bos domesticus	Cow	Ingestion	Milk	P02754
Bos gr 1	Bos grunniens	Grunting ox, Yak	Inhalation	Skin	L8I407
Can f 1.0101	Canis familiaris	Dog	Inhalation	Dandruff, Saliva	O18873
Can f 2.0101	Canis familiaris	Dog	Inhalation	Dandruff, Saliva	O18874
Can f 4.0101	Canis familiaris	Dog	Inhalation	Dandruff	D7PBH4
Can f 6.0101	Canis familiaris	Dog	Inhalation	Dandruff	E2QYS2
Cav p 1.0101	Cavia porcellus	Guinea pig	Inhalation	Dandruff, Urine	P83507	fragment
Cav p 2.0101	Cavia porcellus	Guinea pig	Inhalation	Dandruff, Urine	P83508
Cav p 3.0101	Cavia porcellus	Guinea pig	Inhalation	Dandruff, Urine	F0UZ12
Cav p 6.0101	Cavia porcellus	Guinea pig	Inhalation	Dandruff, Urine, Serum	S0BDX9
Der f 13.0101	Dermatophagoides farinae	American house dust mite	Inhalation	Whole Body	Q1M2P5
Der p 13.0101	Dermatophagoides pteronyssinus	European house dust mite	Inhalation	Whole Body	E0A8N8
Equ c 1.0101	Equus caballus	Horse	Inhalation	Skin	Q95182
Equ c 2.0101	Equus caballus	Horse	Inhalation	Skin	P81216	fragment
Fel d 4.0101	Felis domesticus	Cat	Inhalation	Dandruff	Q5VFH6
Fel d 7.0101	Felis domesticus	Cat	Inhalation	Dandruff	E5D2Z5
Lep d 13.0101	Lepidoglyphus destructor	Storage mite	Inhalation	Whole Body	Q9U5P1
Mes a 1.0101	Mesocricetus auratus	Golden hamster, Syrian hamster	Inhalation	Dandruff	Q9QXU1
Mus m 1.0101	Mus musculus	Mouse	Inhalation	Urine	P02762
Ory c 1.0101	Oryctolagus cuniculus	Rabbit	Inhalation	Dandruff, Urine, Skin, Saliva	G1TKY1	unclear whether it is correct
Per a 4	Periplaneta americana	American cockroach	Inhalation	Whole Body	B7TYB3
Phod s 1.0101	Phodopus sungorus	Djungarian hamster, Siberian hamster	Inhalation, Bite	Hair, Saliva, Urine	S5ZYD3
Rat n 1.0101	Rattus norvegicus	Rat	Inhalation	Urine	P02761
Sus s 5	Sus scrofa domestica	Domestic pig	Ingestion	Milk	P04119
Tria p 1.0101	Triatoma protracta	California Kissing Bug	Bite	Saliva	Q9U6R6
Tyr p 13.0101	Tyrophagus putrescentiae	Storage mite	Inhalation	Whole Body	Q66RP5
