# Supplementary material for: A robust method for the estimation and visualization of IgE cross-reactivity likelihood between allergens belonging to the same protein family
Source: PLoS One. 2018 Nov 29;13(11):e0208276. doi: 10.1371/journal.pone.0208276 (PMC6264518; doi:10.1371/journal.pone.0208276)
Supplement: S6 Table — (XLSX) [file pone.0208276.s006.xlsx]

## Sheet: Sheet6
S6 Table
β-Expansisns and expansin-related proteins. For allergens highlighted in gray there is no complete sequence available
Name	Source Latin Name	Source Common Name	Allergen Type	Allergen source	UNIPROT	Notes
Agr g 1	Agrostis gigantea	Water Bentgrass, Black Bent	Inhalation	Pollen		fragment
Ant o 1.0101	Anthoxanthum odoratum	Sweet Vernal	Inhalation	Pollen	Q7M1X6	fragment
Bra di 1	Brachypodium distachyon	Purple False Brome	Inhalation	Pollen	I1HAR8
Bra sy 1	Brachypodium sylvaticum	Slender False Brome, Wood False Brome	Inhalation	Pollen	C3TX81
Cyn d 1.0101	Cynodon dactylon	Bermuda Grass	Inhalation	Pollen	O04701
Cyn d 1.0201	Cynodon dactylon	Bermuda Grass	Inhalation	Pollen	Q947S7
Cyn d 15.0101	Cynodon dactylon	Bermuda Grass	Inhalation	Pollen	Q7XYF2
Dac g 1.0101	Dactylis glomerata	Orchard Grass, Cocksfoot Grass	Inhalation	Pollen	Q7M1X8	fragment
Dac g 1.02	Dactylis glomerata	Orchard Grass, Cocksfoot Grass	Inhalation	Pollen	Q7XAX7
Dac g 3.0101	Dactylis glomerata	Orchard Grass, Cocksfoot Grass	Inhalation	Pollen	P93124
Fes e 1	Festuca elatior	Reed Fescue	Inhalation	Pollen	Q7M1Y1	fragment
Fes p 1	Festuca pratensis	Meadow Fescue	Inhalation	Leaf, Pollen	G3C8V0
Hol l 1.0101	Holcus lanatus	Velvet Grass	Inhalation	Pollen	P43216
Hor v 1	Hordeum vulgare	Barley	Inhalation	Pollen	F2DVX9
Lol p 1.0101	Lolium perenne	Rye grass	Inhalation	Pollen	P14946
Lol p 2.0101	Lolium perenne	Rye grass	Inhalation	Pollen	P14947
Lol p 3.0101	Lolium perenne	Rye grass	Inhalation	Pollen	P14948
Ory s 1.0101	Oryza sativa	Rice	Inhalation	Pollen	Q40638
Pas n 1.0101	Paspalum notatum	Bahia Grass	Inhalation	Pollen	B8PYF3
Pha a 1.0101	Phalaris aquatica	Canary Grass	Inhalation	Pollen	Q41260
Phl p 1.0101	Phleum pratense	Timothy Grass	Inhalation	Pollen	Q40967
Phl p 2.0101	Phleum pratense	Timothy Grass	Inhalation	Pollen	P43214
Poa p 1.0101	Poa pratensis	Kentucky Blue grass, June Grass	Inhalation	Pollen	Q9ZP03
Sec c 1	Secale cereale	Rye	Inhalation	Pollen	I4IY76
Set it 1	Setaria italica	Foxtail Millet	Inhalation	Pollen	K4ALJ0
Sor b 1	Sorghum bicolor	Sorghum	Inhalation	Pollen	C5WTD9
Sor h 1.0101	Sorghum halepense	Johnson Grass	Inhalation	Pollen	A0A077B564
Sor h 1.0201	Sorghum halepense	Johnson Grass	Inhalation	Pollen	A0A077B4J2
Tri a 1	Triticum aestivum	Wheat	Inhalation	Pollen	Q56TP7
Tri ur 1	Triticum urartu	Red Wild Einkorn, Wheat	Inhalation	Pollen	M7Z649
Zea m 1.0101	Zea mays	Maize	Inhalation	Pollen	Q07154
