# Supplementary material for: A robust method for the estimation and visualization of IgE cross-reactivity likelihood between allergens belonging to the same protein family
Source: PLoS One. 2018 Nov 29;13(11):e0208276. doi: 10.1371/journal.pone.0208276 (PMC6264518; doi:10.1371/journal.pone.0208276)
Supplement: S7 Table — (XLSX) [file pone.0208276.s007.xlsx]

## Sheet: Sheet7
S7 Table
Group V/VI grass pollen allergens. For allergens highlighted in gray there is no complete sequence available
Name	Source Latin Name	Source Common Name	Allergen Type	Allergen source	UNIPROT	Notes
Dac g 5.0101	Dactylis glomerata	Cocksfoot Grass, Orchard Grass	Inhalation	Pollen	Q93WP9	no link to sequence at WHO
Hol l 5.0101	Holcus lanatus	Velvet Grass	Inhalation	Pollen	O23972
Hol l 5.0201	Holcus lanatus	Velvet Grass	Inhalation	Pollen	O23971
Hor v 5.0101	Hordeum vulgare	Barley	Inhalation	Pollen	O04828
Lol p 5.0101	Lolium perenne	Rye grass	Inhalation	Pollen	Q40237
Pha a 5.0101	Phalaris aquatica	Canary grass	Inhalation	Pollen	P56164
Pha a 5.02	Phalaris aquatica	Canary grass	Inhalation	Pollen	P56165
Pha a 5.03	Phalaris aquatica	Canary grass	Inhalation	Pollen	P56166
Pha a 5.04	Phalaris aquatica	Canary grass	Inhalation	Pollen	P56167	fragment
Phl p 5.0101	Phleum pratense	Timothy Grass	Inhalation	Pollen	Q40960
Phl p 5.0201	Phleum pratense	Timothy Grass	Inhalation	Pollen	Q40963
Phl p 6.0101	Phleum pratense	Timothy Grass	Inhalation	Pollen	P43215
Poa p 5.0101	Poa pratensis	Kentucky Blue grass	Inhalation	Pollen	Q9FPR0
Sec c 5.0101	Secale cereale	Rye	Inhalation	Pollen	F4MJM3
