# Supplementary material for: A robust method for the estimation and visualization of IgE cross-reactivity likelihood between allergens belonging to the same protein family
Source: PLoS One. 2018 Nov 29;13(11):e0208276. doi: 10.1371/journal.pone.0208276 (PMC6264518; doi:10.1371/journal.pone.0208276)
Supplement: S8 Table — (XLSX) [file pone.0208276.s008.xlsx]

## Sheet: Sheet8
S8 Table
Allergens from profilin family of proteins. For allergens highlighted in gray there is no complete sequence available
Name	Source Latin Name	Source Common Name	Allergen Type	Allergen source	UNIPROT	Notes
Aca f 2.0101	Acacia farnesiana	Needle bush			A0A0A0RCW1
Act d 9.0101	Actinidia deliciosa	Green Kiwi fruit	Ingestion	Fruit	C0HL99	fragment?
Aeq ta 12	Aegilops tauschii				N1QS21
Ama r 2.0101	Amaranthus retroflexus	Redroot pigweed	Inhalation	Pollen	C3W2Q7
Ama v 2.01	Amaranthus viridis	Slender Amaranth	Inhalation	Pollen	A8VT57
Ama v 2.02	Amaranthus viridis	Slender Amaranth	Inhalation	Pollen	A8VT60
Amb a 8.0101	Ambrosia artemisiifolia	Short ragweed	Inhalation	Pollen	Q2KN24
Ana c 1.0101	Ananas comosus	Pineapple	Ingestion	Stem	Q94JN2
Api g 4.0101	Apium graveolens	Celery	Ingestion	Root	Q9XF37
Ara h 5.0101	Arachis hypogaea	Peanut	Ingestion	Seed	Q9SQI9
Art v 4.0101	Artemisia vulgaris	Mugwort, wormwood	Inhalation	Pollen	Q8H2C9
Art v 4.0201	Artemisia vulgaris	Mugwort, wormwood	Inhalation	Pollen	Q8H2C8
Beta v 2.0101	Beta vulgaris	Sugar Beet	Inhalation	Pollen	P85984	fragment
Bet v 2.0101	Betula verrucosa	Birch	Inhalation	Pollen	P25816
Blo t 36	Blomia tropicalis	Mites	Inhalation	Whole body	A1KXJ2
Bra n 8	Brassica napus	Canola, Rapeseed	Inhalation	Pollen	A8IJB6, Q9FUB8
Cap a 2.0101	Capsicum annuum	Chilli pepper, Bell pepper	Ingestion	Fruit	Q93YI9
Car mi 2	Caryota mitis	Florida Royal Palm	Inhalation	Pollen	A1Z294
Che a 2.0101	Chenopodium album	Lambsquarters	Inhalation	Pollen	Q84V37
Citr l 2.0101	Citrullus lanatus	Watermelon	Ingestion	Fruit	Q5XWE1
Cit s 2.0101	Citrus sinensis	Sweet orange	Ingestion	Fruit	P84177
Coc n 5	Cocos nucifera	Coconut	Inhalation	Pollen	A1Z292
Cor a 2.0101	Corylus avellana	Birch, Hazelnut, Oak	Inhalation, Ingestion	Pollen, Seed	Q9AXH5
Cro s 2.0101	Crocus sativus	Saffron crocus	Inhalation	Pollen, Stigma	Q5EF31
Cuc m 2.0101	Cucumis melo	Canteloupe, Muskmelon	Ingestion	Fruit	Q5FX67
Cyn d 12.0101	Cynodon dactylon	Bermuda grass	Inhalation	Pollen	O04725
Dau c 4.0101	Daucus carota	Carrot	Ingestion	Root	Q8SAE6
Fra a 4.0101	Fragaria ananassa	Strawberry	Ingestion	Fruit	P0C0Y3
Gly m 3.0101	Glycine max	Soybean	Ingestion	Seed	O65809
Hel a 2.0101	Helianthus annuus	Sunflower	Inhalation	Pollen	O81982
Hev b 8.0101	Hevea brasiliensis	Latex	Inhalation, Skin contact	Latex	O65812
Hev b 8.0201	Hevea brasiliensis	Latex	Inhalation, Skin contact	Latex	Q9M7N0
Hor v 12.0101	Hordeum vulgare	Barley	Inhalation	Pollen	P52184
Jug r 7.0101	Juglans regia	English walnut	Ingestion	Seed		not published
Koc s 2.0101	Kochia scoparia	Burning bush	Inhalation	Pollen	A0A0A0REA1
Lit c 1.0101	Litchi chinensis	Lychee	Ingestion	Fruit	Q941H7
Lup a 5.0101	Lupinus albus	White lupine	Ingestion	Seed
Mal d 4.0101	Malus domestica	Apple	Ingestion	Fruit	Q9XF42
Mal d 4.0201	Malus domestica	Apple	Ingestion	Fruit	Q9XF41
Mal d 4.0301	Malus domestica	Apple	Ingestion	Fruit	Q9XF40
Man i 3.01	Mangifera indica	Mango	Ingestion	Fruit	Q2XPH2
Man i 3.02	Mangifera indica	Mango	Ingestion	Fruit	Q27HX6
Mer a 1.0101	Mercurialis annua	Annual mercury	Inhalation	Pollen	O49894
Mus a 1.0101	Musa acuminata	Banana	Ingestion	Fruit	Q94JN3
Ole e 2.0101	Olea europaea	Olive	Inhalation	Pollen	O24169
Ory s 12.0101	Oryza sativa	Rice	Inhalation	Pollen, Seed	Q9FUD1
Par j 3.0101	Parietaria judaica	Pellitory-of-the-Wall	Inhalation	Pollen	Q9XG85
Par j 3.0201	Parietaria judaica	Pellitory-of-the-Wall	Inhalation	Pollen	L8BTD8
Pha v 5	Phaseolus vulgaris	Bean, French bean, Kidney bean	Ingestion	Seed	P49231
Phl p 12.0101	Phleum pratense	Timothy grass	Inhalation	Pollen	P35079
Pho d 2.0101	Phoenix dactylifera	Date palm	Inhalation	Pollen	Q8L5D8
Pla l 2.0101	Plantago lanceolata	English plantain	Inhalation	Pollen	C0HJX6	fragment
Pro j 2.0101	Prosopis juliflora	Mesquite	Inhalation	Pollen	A0A023W2L7
Pru av 4.0101	Prunus avium	Sweet cherry	Ingestion	Fruit	Q9XF39
Pru du 4.0101	Prunus dulcis	Almond	Ingestion	Seed	Q8GSL5
Pru p 4.0101	Prunus persica	Peach	Ingestion	Fruit	Q8GT40
Pru p 4.0201	Prunus persica	Peach	Ingestion	Fruit	Q8GT39
Pyr c 4.0101	Pyrus communis	Pear	Ingestion	Fruit	Q9XF38
Sal k 4.0101	Salsola kali	Russian thistle, Saltwort	Inhalation	Pollen	C6JWH0
Sal k 4.0201	Salsola kali	Russian thistle, Saltwort	Inhalation	Pollen	E2D0Y9
Sin a 4.0101	Sinapis alba	Yellow mustard	Ingestion	Seed	E6Y2M0
Sola l 1.0101	Solanum lycopersicum	Tomato	Ingestion	Fruit	Q93YG7
Sola t 8	Solanum tuberosum	Potato	Ingestion	Tuber	M1BLC8
Sor b 12	Sorghum bicolor	Sorghum	Inhalation	Pollen	C5XJ77
Tri a 12.0101	Triticum aestivum	Wheat	Inhalation	Pollen, Seed	P49232
Tyr p 36.0101	Tyrophagus putrescentiae	Storage mite	Inhalation	Whole body	A0A1B2YLJ4
Vit v 4	Vitis vinifera	Grape	Ingestion	Fruit	A5AQ89, A5ASF9, A5BLM8, D7TBE7
Zea m 12.0101	Zea mays	Maize	Inhalation	Pollen	P35081
