# Supplementary material for: A robust method for the estimation and visualization of IgE cross-reactivity likelihood between allergens belonging to the same protein family
Source: PLoS One. 2018 Nov 29;13(11):e0208276. doi: 10.1371/journal.pone.0208276 (PMC6264518; doi:10.1371/journal.pone.0208276)
Supplement: S9 Table — (XLSX) [file pone.0208276.s009.xlsx]

## Sheet: Sheet9
S9 Table
Allergens from nsLTP family of proteins. For allergens highlighted in gray there is no complete sequence available
Name	Source Latin Name	Source Common Name	Allergen Type	Allergen source	UNIPROT	Notes
Act c 10.0101	Actinidia chinensis	Actinidiaceae, Gold Kiwi	Ingestion	Fruit	P85204	fragment
Act d 10.0101	Actinidia deliciosa	Green Kiwi, Chinese Gooseberry	Ingestion	Fruit	P85205
Act d 10.0201	Actinidia deliciosa	Green Kiwi, Chinese Gooseberry	Ingestion	Fruit	P85206
Amb a 6.0101	Ambrosia artemisiifolia	Short ragweed	Inhalation	Pollen	O04004
Api g 2.0101	Apium graveolens	Celery	Ingestion	Stalk	E6Y8S8
Api g 6.0101	Apium graveolens	Celery	Ingestion	Root	P86809
Ara h 9.0101	Arachis hypogaea	Peanut, groundnut, Legumes	Ingestion	Seed	B6CEX8
Ara h 9.0201	Arachis hypogaea	Peanut, groundnut, Legumes	Ingestion	Seed	B6CG41
Ara h 16.0101	Arachis hypogaea	Peanut, groundnut, Legumes	Ingestion	Seed		sequence not reported
Ara h 17.0101	Arachis hypogaea	Peanut, groundnut, Legumes	Ingestion	Seed		sequence not reported
Art v 3.0101	Artemisia vulgaris	Mugwort, wormwood	Inhalation	Pollen	P0C088	fragment
Art v 3.0201	Artemisia vulgaris	Mugwort, wormwood	Inhalation	Pollen	C4MGG9
Art v 3.0301	Artemisia vulgaris	Mugwort, wormwood	Inhalation	Pollen	C4MGH1
Aspa o 1.01	Asparagus officinalis	Asparagus				fragment
Bra o 3.0101	Brassica oleracea	Cabbage and others	Ingestion	Leaf		sequence not reported
Can s 3.0101	Cannabis sativa	Indian hemp	Inhalation	Leaf	W0U0V5
Cas s 8.0101	Castanea sativa	Chestnut	Ingestion	Seed		fragment
Cit l 3.0101	Citrus limon	Lemon	Ingestion	Fruit	P84160	fragment
Cit r 3.0101	Citrus reticulata	Tangerine	Ingestion	Fruit	P84161?	fragment
Cit s 3.0101	Citrus sinensis	Sweet orange	Ingestion	Fruit	P84161	fragment
Cit s 3.0102	Citrus sinensis	Sweet orange	Ingestion	Fruit	Q6EV47
Cor a 8.0101	Corylus avellana	Hazelnut	Ingestion	Seed	Q9ATH2
Fra a 3.0101	Fragaria ananassa	Strawberry	Ingestion	Fruit	Q8VX12
Fra a 3.0201	Fragaria ananassa	Strawberry	Ingestion	Fruit	Q4PLU0
Hel a 3.0101	Helianthus annuus	Sunflower	Ingestion	Seed	P82007
Hev b 12.0101	Hevea brasiliensis	Para rubber tree (latex)	Inhalation, Contact Skin	Latex	Q8RYA8
Jug r 3.0101	Juglans regia	English walnut	Ingestion	Seed	C5H617?
Lac s 1.0101	Lactuca sativa	Cultivated lettuce	Ingestion	Leaf		fragment
Len c 3.0101	Lens culinaris	Lentil	Ingestion	Seed	A0AT29
Mal d 3.0101	Malus domestica	Apple	Ingestion	Fruit	Q5J026?
Mal d 3.0201	Malus domestica	Apple	Ingestion	Fruit	Q5J009
Mor n 3.0101	Morus nigra	Black Mulberry	Ingestion	Fruit	P85894
Par j 1.0101	Parietaria judaica	Pellitory-of-the-Wall	Inhalation	Pollen	P43217
Par j 1.0201	Parietaria judaica	Pellitory-of-the-Wall	Inhalation	Pollen	Q40905
Par j 2.0101	Parietaria judaica	Pellitory-of-the-Wall	Inhalation	Pollen	P55958
Par o 1.0101	Parietaria officinalis	Pellitory	Inhalation	Pollen		fragment
Pha v 3.0101	Phaseolus vulgaris	Green bean, French bean	Ingestion	Pod	D3W146
Pha v 3.0201	Phaseolus vulgaris	Green bean, French bean	Ingestion	Pod	D3W147
Pis s 3.0101	Pisum sativum	Pea	Ingestion	Seed	A0A161AT60
Pla a 3.0101	Platanus acerifolia	London plane tree	Inhalation	Pollen		no uniprot entry?
Pla a 3.0201	Platanus acerifolia	London plane tree	Inhalation	Pollen		no uniprot entry?
Pla or 3.0101	Platanus orientalis	Oriental plane	Inhalation	Pollen	A9YUH6
Pru ar 3.0101	Prunus armeniaca	Apricot	Ingestion	Fruit	P81651
Pru av 3.0101	Prunus avium	Sweet cherry	Ingestion	Fruit	Q9M5X8
Pru d 3.0101	Prunus domestica	European plum	Ingestion	Fruit	P82534
Pru da 3	Prunus davidiana	Rosaceae	Ingestion	Fruit	M4QL90
Pru du 3.0101	Prunus dulcis	Almond	Ingestion	Seed	C0L0I5
Pru ka 3	Prunus kansuensis	Rosaceae, Wild China Peach	Ingestion	Fruit	M4QHL5
Pru mi 3	Prunus mira, Rosaceae	Rosaceae, Tibetian Peach	Ingestion	Fruit	M4QUI6
Pru p 3.0101	Prunus persica	Peach	Ingestion	Fruit	P81402
Pru sa 3	Prunus sargentii	Rosaceae, Sargent's Cherry	Ingestion	Fruit	E7CLQ8
Pun g 1.0101	Punica granatum	Pomegranate	Ingestion	Fruit	A0A059STC4
Pun g 1.0201	Punica granatum	Pomegranate	Ingestion	Fruit	A0A059SSZ0
Pun g 1.0301	Punica granatum	Pomegranate	Ingestion	Fruit	A0A059ST23
Pyr c 3.0101	Pyrus communis	Pear	Ingestion	Fruit	Q9M5X6
Rub i 3.0101	Rubus idaeus	Red raspberry	Ingestion	Fruit	Q0Z8V0
Sin a 3.0101	Sinapis alba	Yellow mustard	Ingestion	Seed	E6Y2L9
Sola l 3.0101	Solanum lycopersicum	Tomato, Lycopersicon esculentum	Ingestion	Fruit	P93224
Sola l 6.0101	Solanum lycopersicum	Tomato, Lycopersicon esculentum	Ingestion	Fruit, Seed	P86417
Sola l 7.0101	Solanum lycopersicum	Tomato, Lycopersicon esculentum	Ingestion	Fruit	K4AYX7
Tri a 14.0201	Triticum aestivum	Wheat	Inhalation	Seed	D2T2K2
Vit v 1.0101	Vitis vinifera	Grape	Ingestion	Fruit	Q850K5
Zea m 14.0101	Zea mays	Corn, Maize, Grasses	Ingestion	Seed	P19656
