# Supplementary material for: A robust method for the estimation and visualization of IgE cross-reactivity likelihood between allergens belonging to the same protein family
Source: PLoS One. 2018 Nov 29;13(11):e0208276. doi: 10.1371/journal.pone.0208276 (PMC6264518; doi:10.1371/journal.pone.0208276)
Supplement: S10 Table — (XLSX) [file pone.0208276.s010.xlsx]

## Sheet: Sheet10
S10 Table
Allergens from PR-10 (Bet v 1-like) family of proteins. For allergens highlighted in gray there is no complete sequence available
Name	Source Latin Name	Source Common Name	Allergen Type	Allergen source	UNIPROT	Notes
Act c 8.0101	Actinidia chinensis	Gold Kiwi fruit	Ingestion	Fruit	D1YSM4
Act d 8.0101	Actinidia deliciosa	Green Kiwi fruit	Ingestion	Fruit	D1YSM5
Act d 11.0101	Actinidia deliciosa	Green Kiwi fruit	Ingestion	Fruit	P85524	MLP/RRP
Aln g 1.0101	Alnus glutinosa	Alder	Inhalation	Pollen	P38948
Api g 1.0101	Apium graveolens	Celery	Ingestion	Leaf, Root	P49372
Api g 1.0201	Apium graveolens	Celery	Ingestion	Root	P92918
Ara h 8.0101	Arachis hypogaea	Peanut	Ingestion	Seed	Q6VT83
Ara h 8.0201	Arachis hypogaea	Peanut	Ingestion	Seed	B0YIU5
Bet v 1.0101	Betula verrucosa	European white birch	Inhalation	Pollen	P15494
Bet v 1.0201	Betula verrucosa	European white birch	Inhalation	Pollen	P45431
Bet v 1.0301	Betula verrucosa	European white birch	Inhalation	Pollen	Q39415
Car b 1.0101	Carpinus betulus	Hornbeam	Inhalation	Pollen	P38949
Car b 1.0201	Carpinus betulus	Hornbeam	Inhalation	Pollen	P38950
Car b 1.0301	Carpinus betulus	Hornbeam	Inhalation	Pollen	Q96381
Cas s 1.0101	Castanea sativa	Chestnut	Ingestion, Inhalation	Seed, Pollen	B7TWE3
Cor a 1.0101	Corylus avellana	Hazelnut	Inhalation	Pollen	Q08407
Cor a 1.0201	Corylus avellana	Hazelnut	Inhalation	Pollen	Q39453
Cor a 1.0301	Corylus avellana	Hazelnut	Inhalation	Pollen	Q39454
Cor a 1.0401	Corylus avellana	Hazelnut	Ingestion, Inhalation	Seed, Pollen	Q9SWR4
Dau c 1.0101	Daucus carota	Carrot	Ingestion	Root	O04298
Dau c 1.0201	Daucus carota	Carrot	Ingestion	Root	Q8SAE7
Dau c 1.0301	Daucus carota	Carrot	Ingestion	Root	D9ZHN9
Fag s 1.0101	Fagus sylvatica	European beech	Inhalation	Pollen	B7TWE6
Fra a 1.0101	Fragaria ananassa	Strawberry	Ingestion	Fruit	Q5ULZ4	fragment?
Fra a 1.0102	Fragaria ananassa	Strawberry	Ingestion	Fruit	Q3T923
Gly m 4.0101	Glycine max	Soybean	Ingestion	Seed	P26987
Jug r 5.0101	Juglans regia	English walnut	Ingestion	Seed	A0A1J0RET5
Mal d 1.0101	Malus domestica	Apple	Ingestion	Fruit	P43211
Mal d 1.0201	Malus domestica	Apple	Ingestion	Fruit	Q40280
Mal d 1.0301	Malus domestica	Apple	Ingestion	Fruit	Q43549
Mal d 1.0401	Malus domestica	Apple	Ingestion	Fruit	Q43550
Ost c 1.0101	Ostrya carpinifolia	European hophornbeam	Inhalation	Pollen	E2GL17
Pru ar 1.0101	Prunus armeniaca	Apricot	Ingestion	Fruit	O50001
Pru av 1.0101	Prunus avium	Sweet cherry	Ingestion	Fruit	O24248
Pru av 1.0201	Prunus avium	Sweet cherry	Ingestion	Fruit	Q6QHU3
Pru p 1.0101	Prunus persica	Peach	Ingestion	Fruit	Q2I6V8
Pru p 1.0201	Prunus persica	Peach	Ingestion	Fruit	M5XTC6
Pru p 1.0301	Prunus persica	Peach	Ingestion	Fruit	M5XFW3
Pyr c 1.0101	Pyrus communis	Pear	Ingestion	Fruit	O65200
Que a 1.0101	Quercus alba	White oak	Inhalation	Pollen	D53288	fragment
Que a 1.0201	Quercus alba	White oak	Inhalation	Pollen	B6RQS1
Que a 1.0301	Quercus alba	White oak	Inhalation	Pollen	B6RQS2
Que a 1.0401	Quercus alba	White oak	Inhalation	Pollen	B6RQS3
Rub i 1.0101	Rubus idaeus	Red raspberry	Ingestion	Fruit	Q0Z8U9
Sola l 4.0101	Solanum lycopersicum	Tomato	Ingestion	Fruit	K4CWC5
Sola l 4.0201	Solanum lycopersicum	Tomato	Ingestion	Fruit	K4CWC4
Vig r 1.0101	Vigna radiata	Mung bean	Ingestion	Seed	Q2VU97
Vig r 6.0101	Vigna radiata	Mung bean	Ingestion	Seed	Q9ZWP8	CSBP
